# Supplementary material for: Biomechanical Voice Parameters as Potential Biomarkers for Phenotype Differentiation in Amyotrophic Lateral Sclerosis: A Cross-Sectional Study
Source: Med Sci (Basel). 2026 Feb 26;14(1):112. doi: 10.3390/medsci14010112 (PMC13027408; doi:10.3390/medsci14010112)
Supplement: Supplementary file 1 [file medsci-14-00112-s001.zip]

Archive with 1 entries (1 files):
- medsci-4113899-supplementary.pdf
